# Supplementary material for: CIN2 in the Era of Risk-Based Management and HPV Vaccination: Epidemiology, Natural History and Guidelines
Source: Diagnostics (Basel). 2025 Oct 2;15(19):2512. doi: 10.3390/diagnostics15192512 (PMC12524061; doi:10.3390/diagnostics15192512)
Supplement: Supplementary file 1 [file diagnostics-15-02512-s001.zip]

Archive with 1 entries (1 files):
- diagnostics-3880510-supplementary.pdf
